# Supplementary material for: Molt-dependent transcriptomic analysis of cement proteins in the barnacle Amphibalanus amphitrite
Source: BMC Genomics. 2015 Oct 24;16:859. doi: 10.1186/s12864-015-2076-1 (PMC4619306; doi:10.1186/s12864-015-2076-1)
Supplement: Additional file 6: — Table of the 135 differentially expressed transcripts in the pre- and post-molt samples. (XLSX 31 kb) [file 12864_2015_2076_MOESM6_ESM.xlsx]

## Sheet: Sheet1
							Pre-molt transcripts			Post-molt transcripts			RT-PCR (pre-molt/post-molt)
Row.names	logFC	logCPM	PValue	FDR	Top_BLASTX_hit	gene_ontology	GRL3879_P	GRL3880_F	GRL3881_H	GRL3882_N	GRL3883_Q	GRL3884_D	Fold change/stdv
comp49451_c0	11.8826	3.79839	0.000124779	0.0792638	.	.	2	0	1513.59	0	0	0
comp51629_c0	10.9535	2.86992	2.22e-05	0.0254416	sp|Q93104|ERH_AEDAE^Q93104^Q:222-506,H:1-95^87.37%ID^E:1e-55^RecName: Full=Enhancer of rudimentary homolog;^Eukaryota; Metazoa; Ecdysozoa; Arthropoda; Hexapoda; Insecta; Pterygota; Neoptera; Endopterygota; Diptera; Nematocera; Culicoidea; Culicidae; Culicinae; Aedini; Aedes; Stegomyia	.	319.1	0	417.18	0	0	0
comp35700_c0	10.9524	2.87061	2.26e-05	0.0254416	sp|Q96IG2|FXL20_HUMAN^Q96IG2^Q:528-1487,H:23-336^27.3%ID^E:6e-07^RecName: Full=F-box/LRR-repeat protein 20;^Eukaryota; Metazoa; Chordata; Craniata; Vertebrata; Euteleostomi; Mammalia; Eutheria; Euarchontoglires; Primates; Haplorrhini; Catarrhini; Hominidae; Homo	GO:0005737^cellular_component^cytoplasm	283.86	0	457.94	0	0	0
comp50104_c0	10.8932	6.05287	8.96e-06	0.0141752	sp|Q91W90|TXND5_MOUSE^Q91W90^Q:208-1299,H:52-417^45.58%ID^E:3e-105^RecName: Full=Thioredoxin domain-containing protein 5;^Eukaryota; Metazoa; Chordata; Craniata; Vertebrata; Euteleostomi; Mammalia; Eutheria; Euarchontoglires; Glires; Rodentia; Sciurognathi; Muroidea; Muridae; Murinae; Mus; Mus	GO:0005788^cellular_component^endoplasmic reticulum lumen`GO:0009055^molecular_function^electron carrier activity`GO:0016853^molecular_function^isomerase activity`GO:0015035^molecular_function^protein disulfide oxidoreductase activity`GO:0045454^biological_process^cell redox homeostasis`GO:0006662^biological_process^glycerol ether metabolic process	4267.36	0	2254.2	2.51	0	0
comp57880_c0	10.6926	2.64014	5.26e-05	0.0444975	sp|O94469|DUR31_SCHPO^O94469^Q:896-2098,H:2-400^41.22%ID^E:1e-68^RecName: Full=Probable urea active transporter 1;^Eukaryota; Fungi; Dikarya; Ascomycota; Taphrinomycotina; Schizosaccharomycetes; Schizosaccharomycetales; Schizosaccharomycetaceae; Schizosaccharomyces	GO:0016021^cellular_component^integral to membrane`GO:0005634^cellular_component^nucleus`GO:0005886^cellular_component^plasma membrane`GO:0015204^molecular_function^urea transmembrane transporter activity	0	578.2	115.69	0	0	0
comp43079_c1	10.5027	2.43766	7.01e-05	0.0537785	.	.	108.32	0	454.26	0	0	0
comp48521_c0	10.4171	2.36414	1.41e-06	0.00425326	.	.	95.73	436.34	20.77	0	0	0
comp52113_c0	10.3604	4.15109	9.02e-05	0.062233	.	.	1647	3	1	0	0	1
comp64908_c0	10.3353	2.26604	1.1e-06	0.00346178	.	.	184.18	21.18	280.5	0	0	0
comp24923_c0	10.2488	4.049	6.16e-08	0.000621496	.	.	1216	26	353.05	0	0	1
comp59314_c0	10.0829	2.01649	4.32e-07	0.00216878	.	.	198.28	97.29	108	0	0	0
comp97185_c0	10.0651	2.01067	0.000143437	0.0856379	sp|P28665|MUG1_MOUSE^P28665^Q:29-982,H:866-1192^33.93%ID^E:1e-56^RecName: Full=Murinoglobulin-1;^Eukaryota; Metazoa; Chordata; Craniata; Vertebrata; Euteleostomi; Mammalia; Eutheria; Euarchontoglires; Glires; Rodentia; Sciurognathi; Muroidea; Muridae; Murinae; Mus; Mus	.	94.8	0	317.06	0	0	0
comp41022_c1	9.9301	1.84013	7.56e-05	0.0552096	.	.	314	11	8.28	0	0	0
comp44247_c1	9.88919	3.72311	1.49e-07	0.00101954	.	.	893.15	391.24	17.6	1	0	0
comp134032_c0	9.72209	1.64416	1.97e-05	0.023863	.	.	241.24	27	27.31	0	0	0
comp68762_c0	9.61506	1.54549	1.33e-05	0.0178221	.	.	203	29	46	0	0	0
comp47856_c0	9.61293	4.73385	2.42e-06	0.00673982	.	.	1	2188.13	835.44	1	0	2
comp46723_c4	9.56084	10.0979	3.79e-06	0.00819811	.	.	100767	1080	133	80	39	22.06
comp43847_c0	9.24435	8.9872	5.91e-07	0.0022613	.	.	45337.9	169.21	1929.63	33.93	37.96	9.93
comp49444_c0	9.20027	4.31671	5.5e-07	0.0022613	.	.	901	7	1110.04	1	0	2
comp50065_c0	9.15532	1.14445	5.45e-05	0.0455915	.	GO:0042302^molecular_function^structural constituent of cuticle	72.79	138.99	10.5	0	0	0
comp30442_c0	9.1472	1.09886	0.000138268	0.0838832	sp|P06604|TBA2_DROME^P06604^Q:349-2,H:1-103^68.97%ID^E:2e-47^RecName: Full=Tubulin alpha-2 chain;^Eukaryota; Metazoa; Ecdysozoa; Arthropoda; Hexapoda; Insecta; Pterygota; Neoptera; Endopterygota; Diptera; Brachycera; Muscomorpha; Ephydroidea; Drosophilidae; Drosophila; Sophophora	GO:0005737^cellular_component^cytoplasm`GO:0005874^cellular_component^microtubule`GO:0005525^molecular_function^GTP binding`GO:0003924^molecular_function^GTPase activity`GO:0005200^molecular_function^structural constituent of cytoskeleton`GO:0051298^biological_process^centrosome duplication`GO:0007018^biological_process^microtubule-based movement`GO:0007094^biological_process^mitotic cell cycle s…	131	4	67.76	0	0	0
comp55726_c0	9.13261	2.95649	2.74e-07	0.00147159	.	.	197	41	568.07	0	0	1
comp48440_c0	9.00207	0.992097	2.59e-05	0.0282771	.	.	74	84.66	37	0	0	0
comp54521_c0	8.99644	3.60796	1.17e-05	0.0169819	.	.	1098.02	32	8	1	0	1
comp47010_c0	8.89024	7.75525	6.61e-08	0.000621496	.	.	1103.64	225.27	22281.5	13	15	17	1.53/0.63
comp47571_c0	8.68404	6.45074	9.65e-07	0.00330099	.	.	6648.91	31.62	1705.31	2.12	17	2.06
comp44396_c2	8.57241	4.59049	1.19e-07	0.0008966	sp|Q9NFZ3|GBGE_DROME^Q9NFZ3^Q:1517-1326,H:9-72^79.69%ID^E:1e-27^RecName: Full=Guanine nucleotide-binding protein subunit gamma-e;^Eukaryota; Metazoa; Ecdysozoa; Arthropoda; Hexapoda; Insecta; Pterygota; Neoptera; Endopterygota; Diptera; Brachycera; Muscomorpha; Ephydroidea; Drosophilidae; Drosophila; Sophophora	GO:0005737^cellular_component^cytoplasm`GO:0005834^cellular_component^heterotrimeric G-protein complex`GO:0016028^cellular_component^rhabdomere`GO:0003924^molecular_function^GTPase activity`GO:0004871^molecular_function^signal transducer activity`GO:0071244^biological_process^cellular response to carbon dioxide`GO:0007186^biological_process^G-protein coupled receptor signaling pathway`GO:0007602^…	1893.13	162.47	248.42	0	5	0.99	4.06/0.16
comp46587_c0	8.47207	4.90763	2.71e-06	0.00728766	.	.	402.79	5.99	2805.29	2.22	5	1
comp53707_c0	8.39621	0.432831	0.000128402	0.080494	.	.	42.95	41.53	44	0	0	0
comp46667_c11	8.3613	8.63114	3.08e-06	0.00741239	.	.	27246.3	311.24	10994.3	7.47	3.3	112.85	905.59/781.55
comp39371_c1	8.31531	6.75239	3.18e-06	0.00741239	.	.	9382.06	19	705	13.03	14	6
comp43048_c1	8.187	8.12611	6.01e-07	0.0022613	.	.	24854.8	428.26	814.8	17.56	30.86	47.23
comp25632_c0	8.17066	8.20543	2.55e-05	0.0282308	.	.	27120.4	234.52	44	34	46	21
comp52402_c0	8.15438	3.6758	4.47e-05	0.0400626	.	.	1154.46	9	25.92	3.01	0	1.13
comp35453_c1	8.03601	3.19773	1.24e-05	0.0169819	.	.	734.23	21.37	114.28	3	0	0
comp79504_c0	7.89087	3.05996	1.05e-05	0.015559	.	.	489	14.24	315	3.41	0	0
comp44031_c1	7.86308	1.71984	0.00015202	0.0887949	sp|P55115|NAS15_CAEEL^P55115^Q:309-1,H:42-152^36.84%ID^E:1e-07^RecName: Full=Zinc metalloproteinase nas-15;^Eukaryota; Metazoa; Ecdysozoa; Nematoda; Chromadorea; Rhabditida; Rhabditoidea; Rhabditidae; Peloderinae; Caenorhabditis	GO:0005576^cellular_component^extracellular region`GO:0046872^molecular_function^metal ion binding`GO:0004222^molecular_function^metalloendopeptidase activity`GO:0008270^molecular_function^zinc ion binding`GO:0006508^biological_process^proteolysis	256	5	48	1	0	0
comp32042_c0	7.8137	6.01175	1.4e-05	0.0178221	.	.	4382.39	109	1781.25	0	1	28
comp53534_c0	7.78897	2.92534	7.16e-05	0.0539764	sp|P07439|LEC3_MEGRO^P07439^Q:865-431,H:8-152^28.19%ID^E:5e-11^RecName: Full=Lectin BRA-3;^Eukaryota; Metazoa; Ecdysozoa; Arthropoda; Crustacea; Maxillopoda; Cirripedia; Thoracica; Sessilia; Balanidae; Megabalanus	.	23.36	818.82	7	0	0.96	2
comp29212_c0	7.76889	3.57306	3.86e-06	0.00819811	sp|Q66S03|NATTE_THANI^Q66S03^Q:441-61,H:28-156^31.39%ID^E:1e-09^RecName: Full=Nattectin;^Eukaryota; Metazoa; Chordata; Craniata; Vertebrata; Euteleostomi; Actinopterygii; Neopterygii; Teleostei; Euteleostei; Neoteleostei; Acanthomorpha; Paracanthopterygii; Batrachoididae; Thalassophryne	GO:0016021^cellular_component^integral to membrane`GO:0005537^molecular_function^mannose binding`GO:0046872^molecular_function^metal ion binding`GO:0006897^biological_process^endocytosis`GO:0045087^biological_process^innate immune response	976.03	38	110	2	3	0
comp48053_c0	7.76123	5.51511	1.61e-06	0.004672	.	.	2095.78	2631.5	28.6	1	4	16
comp51865_c0	7.72396	1.58143	1.22e-05	0.0169819	.	.	147.54	79.25	67.04	0	1.27	0
comp46933_c0	7.57439	8.05092	8.54e-05	0.061207	.	.	23827.7	858.25	13	24	16	100.29
comp42996_c1	7.52027	1.39016	0.000171205	0.0968365	.	.	189.87	10	45.96	1	0	0
comp57961_c0	7.51519	1.37159	0.000134453	0.0822314	.	.	159	81.2	9	0	1	0
comp43847_c1	7.38804	5.74987	5.06e-07	0.0022613	.	.	4450.93	151.99	474.38	15.78	7	8.07
comp27307_c0	7.33839	2.89067	7.18e-05	0.0539764	.	.	532.73	10	166.02	4.01	0	0
comp25643_c1	7.31835	7.23656	7.07e-07	0.00253202	.	.	12447.8	1663	184	31	36	26
comp44247_c0	7.29071	1.20321	5.26e-05	0.0444975	.	.	76.1	40.34	110.72	1	0	0
comp25371_c0	7.12745	3.37999	2.73e-05	0.0291775	.	.	73	28	1010	0	5	2
comp35857_c0	7.12381	4.36097	2.79e-05	0.0291775	.	.	1730.11	36.66	160.92	7.69	0	6.32
comp48715_c0	7.0863	1.75548	0.000169903	0.0968282	.	.	249	14	55	2	0	0
comp27073_c0	7.06202	2.20478	3.25e-05	0.0315615	sp|Q9NFZ3|GBGE_DROME^Q9NFZ3^Q:984-778,H:4-72^75.36%ID^E:8e-29^RecName: Full=Guanine nucleotide-binding protein subunit gamma-e;^Eukaryota; Metazoa; Ecdysozoa; Arthropoda; Hexapoda; Insecta; Pterygota; Neoptera; Endopterygota; Diptera; Brachycera; Muscomorpha; Ephydroidea; Drosophilidae; Drosophila; Sophophora	GO:0005737^cellular_component^cytoplasm`GO:0005834^cellular_component^heterotrimeric G-protein complex`GO:0016028^cellular_component^rhabdomere`GO:0003924^molecular_function^GTPase activity`GO:0004871^molecular_function^signal transducer activity`GO:0071244^biological_process^cellular response to carbon dioxide`GO:0007186^biological_process^G-protein coupled receptor signaling pathway`GO:0007602^…	344	61	33	1.18	2	0
comp28040_c0	7.0514	2.85536	2.76e-05	0.0291775	sp|Q20191|NAS13_CAEEL^Q20191^Q:1150-287,H:143-450^37.5%ID^E:6e-54^RecName: Full=Zinc metalloproteinase nas-13;^Eukaryota; Metazoa; Ecdysozoa; Nematoda; Chromadorea; Rhabditida; Rhabditoidea; Rhabditidae; Peloderinae; Caenorhabditis	GO:0005576^cellular_component^extracellular region`GO:0046872^molecular_function^metal ion binding`GO:0004222^molecular_function^metalloendopeptidase activity`GO:0008270^molecular_function^zinc ion binding`GO:0006508^biological_process^proteolysis	552	19	115	2	0	3
comp30314_c0	7.00351	2.12641	3.24e-05	0.0315615	sp|Q5ZJF4|PRDX6_CHICK^Q5ZJF4^Q:1123-467,H:4-223^57.66%ID^E:2e-82^RecName: Full=Peroxiredoxin-6;^Eukaryota; Metazoa; Chordata; Craniata; Vertebrata; Euteleostomi; Archosauria; Dinosauria; Saurischia; Theropoda; Coelurosauria; Aves; Neognathae; Galliformes; Phasianidae; Phasianinae; Gallus	.	270.93	96.81	56.29	0	0	3
comp46177_c0	6.89475	3.78977	7.72e-08	0.000645574	.	.	689.83	130.3	561.88	4	5.25	1.98
comp57879_c0	6.85839	2.03246	7.32e-05	0.0544932	sp|Q5UQ13|COLL2_MIMIV^Q5UQ13^Q:827-3,H:292-554^42.12%ID^E:1e-24^RecName: Full=Collagen-like protein 2;^Viruses; dsDNA viruses, no RNA stage; Mimiviridae; Mimivirus	GO:0005581^cellular_component^collagen`GO:0019012^cellular_component^virion	198	10	193	2	0	1
comp50021_c0	6.84973	2.01732	6.35e-05	0.0508269	sp|P81575|CUPA1_CANPG^P81575^Q:132-371,H:1-75^41.25%ID^E:8e-08^RecName: Full=Cuticle protein AM/CP1114;^Eukaryota; Metazoa; Ecdysozoa; Arthropoda; Crustacea; Malacostraca; Eumalacostraca; Eucarida; Decapoda; Pleocyemata; Brachyura; Eubrachyura; Cancroidea; Cancridae; Cancer	.	99.69	289.54	31.72	0	2.68	0
comp57249_c0	6.76999	3.00022	4.41e-05	0.0400626	.	.	573	26	165	0	1	6
comp38605_c0	6.76679	2.309	2.19e-05	0.0254416	sp|O75072|FKTN_HUMAN^O75072^Q:1346-801,H:289-461^37.36%ID^E:3e-36^RecName: Full=Fukutin;^Eukaryota; Metazoa; Chordata; Craniata; Vertebrata; Euteleostomi; Mammalia; Eutheria; Euarchontoglires; Primates; Haplorrhini; Catarrhini; Hominidae; Homo	GO:0005801^cellular_component^cis-Golgi network`GO:0005783^cellular_component^endoplasmic reticulum`GO:0005615^cellular_component^extracellular space`GO:0005794^cellular_component^Golgi apparatus`GO:0000139^cellular_component^Golgi membrane`GO:0016021^cellular_component^integral to membrane`GO:0005634^cellular_component^nucleus`GO:0016740^molecular_function^transferase activity`GO:0007517^biologi…	235.27	26	228.06	2.39	2.35	0
comp25304_c0	6.75027	4.07732	4.83e-06	0.00956456	.	.	433.17	1285.31	96.39	3	12	0
comp43913_c2	6.73922	2.5552	6.64e-06	0.0119008	sp|Q6DCQ3|TSN9_XENLA^Q6DCQ3^Q:2089-1454,H:9-230^37.39%ID^E:2e-28^RecName: Full=Tetraspanin-9;^Eukaryota; Metazoa; Chordata; Craniata; Vertebrata; Euteleostomi; Amphibia; Batrachia; Anura; Pipoidea; Pipidae; Xenopodinae; Xenopus; Xenopus	.	407.78	80	76.26	1.65	1	2.35	18.38/19.58
comp47643_c0	6.71636	5.25655	0.000134043	0.0822314	sp|P81575|CUPA1_CANPG^P81575^Q:496-215,H:1-89^40.43%ID^E:7e-11^RecName: Full=Cuticle protein AM/CP1114;^Eukaryota; Metazoa; Ecdysozoa; Arthropoda; Crustacea; Malacostraca; Eumalacostraca; Eucarida; Decapoda; Pleocyemata; Brachyura; Eubrachyura; Cancroidea; Cancridae; Cancer	GO:0042302^molecular_function^structural constituent of cuticle	14.59	4325.55	37.16	14.32	15.07	5.93
comp41039_c1	6.7125	2.55403	6.95e-05	0.0537785	.	.	85.76	527.91	19.37	1	4.26	0
comp68876_c0	6.69856	1.89016	0.000117975	0.0767599	sp|P30874|SSR2_HUMAN^P30874^Q:1582-608,H:43-369^43.07%ID^E:4e-62^RecName: Full=Somatostatin receptor type 2;^Eukaryota; Metazoa; Chordata; Craniata; Vertebrata; Euteleostomi; Mammalia; Eutheria; Euarchontoglires; Primates; Haplorrhini; Catarrhini; Hominidae; Homo	.	34	24	325	1	2	0
comp77827_c0	6.69622	3.13898	8.7e-06	0.0141752	sp|O55033|NCK2_MOUSE^O55033^Q:72-416,H:268-379^53.04%ID^E:3e-34^RecName: Full=Cytoplasmic protein NCK2;^Eukaryota; Metazoa; Chordata; Craniata; Vertebrata; Euteleostomi; Mammalia; Eutheria; Euarchontoglires; Glires; Rodentia; Sciurognathi; Muroidea; Muridae; Murinae; Mus; Mus	GO:0005783^cellular_component^endoplasmic reticulum`GO:0012506^cellular_component^vesicle membrane`GO:0007015^biological_process^actin filament organization`GO:0016477^biological_process^cell migration`GO:0030032^biological_process^lamellipodium assembly`GO:0030838^biological_process^positive regulation of actin filament polymerization`GO:0042102^biological_process^positive regulation of T cell p…	293.16	222.76	389.56	0	7.78	0
comp50890_c0	6.663	3.90294	5.95e-07	0.0022613	.	.	650.99	829.47	62.71	6.34	3	5	19.07/1.15
comp53173_c0	6.64311	3.95253	3.82e-05	0.0359384	.	.	91.71	115.57	1455.13	0	13	2
comp40054_c0	6.5427	5.21954	4.26e-06	0.00866098	sp|P05090|APOD_HUMAN^P05090^Q:1426-914,H:20-186^41.28%ID^E:1e-29^RecName: Full=Apolipoprotein D;^Eukaryota; Metazoa; Chordata; Craniata; Vertebrata; Euteleostomi; Mammalia; Eutheria; Euarchontoglires; Primates; Haplorrhini; Catarrhini; Hominidae; Homo	GO:0022626^cellular_component^cytosolic ribosome`GO:0030425^cellular_component^dendrite`GO:0005783^cellular_component^endoplasmic reticulum`GO:0005615^cellular_component^extracellular space`GO:0043025^cellular_component^neuronal cell body`GO:0048471^cellular_component^perinuclear region of cytoplasm`GO:0015485^molecular_function^cholesterol binding`GO:0005319^molecular_function^lipid transporter …	3145.94	190.82	150.99	12	17	10	22.33/1.44
comp26034_c1	6.51914	5.36268	1.8e-09	4.51e-05	sp|P13229|CU14_MANSE^P13229^Q:855-577,H:17-110^36.84%ID^E:2e-12^RecName: Full=Larval cuticle protein LCP-14;^Eukaryota; Metazoa; Ecdysozoa; Arthropoda; Hexapoda; Insecta; Pterygota; Neoptera; Endopterygota; Lepidoptera; Glossata; Ditrysia; Bombycoidea; Sphingidae; Sphinginae; Sphingini; Manduca	.	2043.07	1356.25	771.95	10.13	19.51	14.43	18.16/2.09
comp35453_c0	6.47766	6.64148	7.09e-06	0.0124085	.	.	8644.13	282.9	364.78	34.74	38.95	35.85
comp86261_c0	6.45548	2.54588	1.02e-05	0.0153688	.	.	248.01	68.53	266.29	2.66	3	0
comp41002_c0	6.42987	3.03392	3.27e-05	0.0315615	sp|Q7M4F3|CUD2_SCHGR^Q7M4F3^Q:1048-725,H:22-106^34.86%ID^E:1e-08^RecName: Full=Endocuticle structural glycoprotein SgAbd-2;^Eukaryota; Metazoa; Ecdysozoa; Arthropoda; Hexapoda; Insecta; Pterygota; Neoptera; Orthopteroidea; Orthoptera; Caelifera; Acridomorpha; Acridoidea; Acrididae; Cyrtacanthacridinae; Schistocerca	GO:0042302^molecular_function^structural constituent of cuticle	267.13	566	24.26	0	5	3.92
comp101917_c0	6.27913	3.71089	8.1e-06	0.013774	.	.	973.25	215.43	63	8	2	6
comp47871_c0	6.24121	5.73384	4.58e-09	7.97e-05	.	.	2748.78	1059.27	1521.66	30.54	18	19.45
comp26034_c0	6.21371	4.07265	3.55e-08	0.000445028	sp|P13229|CU14_MANSE^P13229^Q:98-376,H:17-110^36.84%ID^E:8e-13^RecName: Full=Larval cuticle protein LCP-14;^Eukaryota; Metazoa; Ecdysozoa; Arthropoda; Hexapoda; Insecta; Pterygota; Neoptera; Endopterygota; Lepidoptera; Glossata; Ditrysia; Bombycoidea; Sphingidae; Sphinginae; Sphingini; Manduca	.	687.48	666.72	371.59	4.42	7.07	10.85
comp50195_c0	6.19579	4.02606	1.76e-07	0.00110091	.	.	460.59	250.72	974.65	11.08	5.6	4.5
comp27609_c0	6.16332	4.98157	9.04e-06	0.0141752	.	.	1955.76	471.38	664.13	14.88	0	27.94
comp53398_c0	6.04477	1.60305	6.56e-05	0.0519851	.	.	68.51	125.73	112.76	0	1.5	1.99
comp58751_c0	5.93903	2.85265	1.42e-05	0.0178221	.	.	390	44	271	4	5	2
comp52132_c0	5.87412	1.70487	0.000118364	0.0767599	sp|Q25532|VATG_MANSE^Q25532^Q:83-427,H:1-115^39.13%ID^E:3e-22^RecName: Full=V-type proton ATPase subunit G;^Eukaryota; Metazoa; Ecdysozoa; Arthropoda; Hexapoda; Insecta; Pterygota; Neoptera; Endopterygota; Lepidoptera; Glossata; Ditrysia; Bombycoidea; Sphingidae; Sphinginae; Sphingini; Manduca	GO:0016324^cellular_component^apical plasma membrane`GO:0016471^cellular_component^vacuolar proton-transporting V-type ATPase complex`GO:0016820^molecular_function^hydrolase activity, acting on acid anhydrides, catalyzing transmembrane movement of substances`GO:0015992^biological_process^proton transport	203.25	47.99	59.3	1.25	1.43	3
comp24855_c0	5.85995	4.29166	1.39e-05	0.0178221	sp|P42674|BP10_PARLI^P42674^Q:1406-198,H:37-449^31.69%ID^E:1e-61^RecName: Full=Blastula protease 10;^Eukaryota; Metazoa; Echinodermata; Eleutherozoa; Echinozoa; Echinoidea; Euechinoidea; Echinacea; Echinoida; Echinidae; Paracentrotus	GO:0005938^cellular_component^cell cortex`GO:0005615^cellular_component^extracellular space`GO:0048471^cellular_component^perinuclear region of cytoplasm`GO:0046872^molecular_function^metal ion binding`GO:0004222^molecular_function^metalloendopeptidase activity`GO:0008270^molecular_function^zinc ion binding`GO:0006508^biological_process^proteolysis	1360	83	427	7	4	22
comp44102_c1	5.85158	2.97802	3.06e-05	0.0310612	.	.	418.43	152.27	205.22	2.57	0	10.45
comp45233_c3	5.81828	8.8392	3.17e-06	0.00741239	.	.	36323	2298.68	4368.4	324.49	246.86	216.9
comp25306_c0	5.77795	2.99722	0.000117917	0.0767599	sp|Q29H55|MB21L_DROPS^Q29H55^Q:106-1185,H:6-368^71.9%ID^E:0^RecName: Full=Protein mab-21-like;^Eukaryota; Metazoa; Ecdysozoa; Arthropoda; Hexapoda; Insecta; Pterygota; Neoptera; Endopterygota; Diptera; Brachycera; Muscomorpha; Ephydroidea; Drosophilidae; Drosophila; Sophophora	GO:0045165^biological_process^cell fate commitment	224.57	41.33	545.99	0	3.94	9.67
comp43316_c0	5.75934	9.06681	4.29e-05	0.0398098	.	.	45779	2548.48	1348.38	533	155	262
comp55225_c0	5.67502	2.29488	7.5e-05	0.0552096	.	.	323	65	79	1.01	5	3
comp50228_c0	5.6309	3.98218	5.49e-06	0.0103234	.	.	532.44	1002.31	113.3	17.46	3.73	8.55
comp53629_c0	5.57287	3.26276	0.000108642	0.0729712	.	.	20	523.17	497	6	1	11.97
comp39961_c0	5.48042	5.45603	6.11e-05	0.0499956	.	.	1189.79	82.35	3237.66	5.27	61.78	29.98
comp25306_c1	5.44414	3.74199	6.85e-05	0.0536914	sp|Q9Y106|MB21L_DROME^Q9Y106^Q:1380-328,H:15-368^72.88%ID^E:0^RecName: Full=Protein mab-21-like;^Eukaryota; Metazoa; Ecdysozoa; Arthropoda; Hexapoda; Insecta; Pterygota; Neoptera; Endopterygota; Diptera; Brachycera; Muscomorpha; Ephydroidea; Drosophilidae; Drosophila; Sophophora	GO:0045165^biological_process^cell fate commitment	1049.39	120.67	80.01	3	13.06	14.33
comp41592_c0	5.43553	2.6026	0.000132347	0.0822314	.	.	389.01	49	139.99	7	1	5
comp45233_c1	5.33684	6.42816	3.15e-05	0.0315615	.	.	6870.74	428.99	709.4	54.07	120.01	33.48
comp44102_c2	5.33155	4.44345	3.25e-06	0.00741239	.	.	936.48	1063.33	211.96	27.43	15.94	7.55
comp57451_c0	5.21769	1.90643	0.000125386	0.0792638	sp|P05408|7B2_HUMAN^P05408^Q:930-487,H:64-192^37.42%ID^E:6e-14^RecName: Full=Neuroendocrine protein 7B2;^Eukaryota; Metazoa; Chordata; Craniata; Vertebrata; Euteleostomi; Mammalia; Eutheria; Euarchontoglires; Primates; Haplorrhini; Catarrhini; Hominidae; Homo	.	69.72	244.71	70.29	3.26	1.76	3.84
comp26184_c1	5.21133	4.37692	3.41e-05	0.032467	.	.	879.08	101.63	1083.38	4.23	15.63	35.37
comp48394_c0	5.19079	3.65826	3.19e-06	0.00741239	.	.	655.84	327.48	257.55	8.62	14.34	10.38
comp42424_c0	5.14051	2.49917	0.000103139	0.0698994	.	.	319.15	43	178.52	4	6.12	5
comp50317_c0	5.0938	3.46898	1.24e-05	0.0169819	.	.	260.92	575.95	315.11	6.48	4.07	20.62
comp48189_c0	4.9215	5.71664	1.1e-06	0.00346178	.	.	2275.93	2281.82	742.9	43.74	84.62	37.67
comp26066_c0	4.90285	4.649	8.64e-05	0.06133	sp|P18432|MLR_DROME^P18432^Q:581-219,H:92-213^54.47%ID^E:6e-35^RecName: Full=Myosin regulatory light chain 2;^Eukaryota; Metazoa; Ecdysozoa; Arthropoda; Hexapoda; Insecta; Pterygota; Neoptera; Endopterygota; Diptera; Brachycera; Muscomorpha; Ephydroidea; Drosophilidae; Drosophila; Sophophora	GO:0016459^cellular_component^myosin complex`GO:0005509^molecular_function^calcium ion binding`GO:0003012^biological_process^muscle system process	738	1837	46	24	35	21
comp25983_c0	4.80335	4.27988	8.99e-05	0.062233	.	.	812.04	1074.1	74.7	8	41.39	18.47
comp50712_c0	4.72932	4.14189	8.22e-05	0.0594498	.	.	473.48	1237.49	127.11	11.25	9	44
comp48397_c0	4.71221	5.43748	3.92e-06	0.00819811	.	.	1521.06	1853.35	1032.92	95.21	37	22.03
comp40824_c0	4.49693	6.3271	0.000150115	0.0887949	.	.	5417.3	198	1863.99	108	156	74.08
comp50562_c0	4.37579	3.84763	4.61e-05	0.0408315	sp|O70302|CIDEA_MOUSE^O70302^Q:1504-1277,H:35-109^40.79%ID^E:2e-08^RecName: Full=Cell death activator CIDE-A;^Eukaryota; Metazoa; Chordata; Craniata; Vertebrata; Euteleostomi; Mammalia; Eutheria; Euarchontoglires; Glires; Rodentia; Sciurognathi; Muroidea; Muridae; Murinae; Mus; Mus	.	774.28	337.74	267.59	20.94	31.14	13.01
comp25311_c0	4.33488	4.2453	0.000169144	0.0968282	sp|Q01101|INSM1_HUMAN^Q01101^Q:1951-1499,H:250-435^37.1%ID^E:2e-22^RecName: Full=Insulinoma-associated protein 1;^Eukaryota; Metazoa; Chordata; Craniata; Vertebrata; Euteleostomi; Mammalia; Eutheria; Euarchontoglires; Primates; Haplorrhini; Catarrhini; Hominidae; Homo	.	628.65	85.16	1155.63	22	23	43.92
comp25994_c0	4.2262	4.93126	8.24e-06	0.013774	.	.	1173.62	1162.46	690.37	38.72	59.78	54.84
comp25702_c0	4.14012	5.41999	3.03e-05	0.0310612	.	.	1177.99	2451.76	734.56	121.25	36.75	66.38
comp27615_c1	3.53542	4.14467	0.000178062	0.0992226	sp|Q91VN0|LRP5_MOUSE^Q91VN0^Q:340-642,H:1295-1397^34.86%ID^E:3e-07^RecName: Full=Low-density lipoprotein receptor-related protein 5;^Eukaryota; Metazoa; Chordata; Craniata; Vertebrata; Euteleostomi; Mammalia; Eutheria; Euarchontoglires; Glires; Rodentia; Sciurognathi; Muroidea; Muridae; Murinae; Mus; Mus	GO:0005783^cellular_component^endoplasmic reticulum`GO:0016021^cellular_component^integral to membrane`GO:0005739^cellular_component^mitochondrion`GO:0005886^cellular_component^plasma membrane`GO:0043235^cellular_component^receptor complex`GO:0015026^molecular_function^coreceptor activity`GO:0042813^molecular_function^Wnt-activated receptor activity`GO:0060612^biological_process^adipose tissue de…	533.41	600.94	582.44	40.65	36.91	61.1
comp43363_c1	-6.05756	4.78416	5.29e-09	7.97e-05	sp|Q9UQR0|SCML2_HUMAN^Q9UQR0^Q:323-535,H:624-695^63.89%ID^E:6e-20^RecName: Full=Sex comb on midleg-like protein 2;^Eukaryota; Metazoa; Chordata; Craniata; Vertebrata; Euteleostomi; Mammalia; Eutheria; Euarchontoglires; Primates; Haplorrhini; Catarrhini; Hominidae; Homo	.	11.78	15.37	15.92	627.37	952.08	1139.4	0.51/0.25
comp46852_c0	-6.23309	2.37786	4.74e-05	0.0414208	.	.	0	2	5	110.99	351.32	41.84
comp27731_c0	-6.35056	4.29937	0.000173166	0.0972145	.	.	4.32	21	1	8	215	1769.93
comp49535_c0	-6.4343	2.69302	0.00016199	0.0937385	.	.	5.33	2.29	0	272.19	343.43	6.28
comp41658_c2	-6.80993	4.07955	5.55e-05	0.0459081	.	.	2.44	8.55	5.21	358.9	1.51	1326.34
comp56413_c0	-6.82892	5.78048	2.86e-10	1.08e-05	sp|A6QLP7|SSRA_BOVIN^A6QLP7^Q:291-923,H:77-276^52.36%ID^E:2e-53^RecName: Full=Translocon-associated protein subunit alpha;^Eukaryota; Metazoa; Chordata; Craniata; Vertebrata; Euteleostomi; Mammalia; Eutheria; Laurasiatheria; Cetartiodactyla; Ruminantia; Pecora; Bovidae; Bovinae; Bos	GO:0005789^cellular_component^endoplasmic reticulum membrane`GO:0016021^cellular_component^integral to membrane	20.26	23.37	7.06	1891.2	1367.82	2156.29	0.41/0.18
comp82294_c0	-7.13178	1.66157	4.46e-05	0.0400626	sp|Q805E5|CHSTE_DANRE^Q805E5^Q:81-1007,H:61-355^31.87%ID^E:3e-37^RecName: Full=Carbohydrate sulfotransferase 14;^Eukaryota; Metazoa; Chordata; Craniata; Vertebrata; Euteleostomi; Actinopterygii; Neopterygii; Teleostei; Ostariophysi; Cypriniformes; Cyprinidae; Danio	.	0	1.55	0	31.99	97.65	179.1
comp52264_c0	-7.88111	1.72546	0.000152266	0.0887949	.	.	1	0	0	2	214	109
comp56522_c0	-8.1837	4.52534	2.52e-07	0.00145955	sp|O46629|ECHB_BOVIN^O46629^Q:147-1415,H:53-474^69.03%ID^E:0^RecName: Full=Trifunctional enzyme subunit beta, mitochondrial;^Eukaryota; Metazoa; Chordata; Craniata; Vertebrata; Euteleostomi; Mammalia; Eutheria; Laurasiatheria; Cetartiodactyla; Ruminantia; Pecora; Bovidae; Bovinae; Bos	.	2.02	2.03	4.05	15.88	1215.09	1105.49
comp50967_c0	-8.55977	0.553614	0.000120833	0.0776912	.	.	0	0	0	41.24	21.4	75.33
comp76239_c0	-8.5665	0.561565	0.000100012	0.0683967	.	.	0	0	0	27.95	70.3	39.59
comp67526_c0	-9.00944	0.969999	2.27e-05	0.0254416	.	.	0	0	0	71.99	69	44
comp60528_c0	-9.20269	1.15749	6.32e-05	0.0508269	sp|Q9EQY0|ERN1_MOUSE^Q9EQY0^Q:1397-93,H:535-961^33.41%ID^E:1e-58^RecName: Full=Serine/threonine-protein kinase/endoribonuclease IRE1;^Eukaryota; Metazoa; Chordata; Craniata; Vertebrata; Euteleostomi; Mammalia; Eutheria; Euarchontoglires; Glires; Rodentia; Sciurognathi; Muroidea; Muridae; Murinae; Mus; Mus	GO:0005789^cellular_component^endoplasmic reticulum membrane`GO:0030176^cellular_component^integral to endoplasmic reticulum membrane`GO:0005637^cellular_component^nuclear inner membrane`GO:0005524^molecular_function^ATP binding`GO:0004521^molecular_function^endoribonuclease activity`GO:0016891^molecular_function^endoribonuclease activity, producing 5'-phosphomonoesters`GO:0000287^molecular_funct…	0	0	0	80.54	6.98	125.39
comp71860_c0	-9.23455	3.85165	6.09e-06	0.011173	.	.	2	0	0	20.02	1398.86	32
comp46671_c13	-9.34477	1.3052	0.000112423	0.0748429	.	.	0	0	0	2	139	99.95
comp30690_c0	-9.72993	1.67562	4.79e-05	0.0414323	sp|Q99N90|RM36_MOUSE^Q99N90^Q:183-311,H:57-99^48.84%ID^E:2e-08^RecName: Full=39S ribosomal protein L36, mitochondrial;^Eukaryota; Metazoa; Chordata; Craniata; Vertebrata; Euteleostomi; Mammalia; Eutheria; Euarchontoglires; Glires; Rodentia; Sciurognathi; Muroidea; Muridae; Murinae; Mus; Mus	.	0	0	0	1.62	177.6	134.75
comp105341_c0	-9.8881	1.83008	2.09e-05	0.0250155	.	.	0	0	0	3.84	110.48	238.87
comp48988_c0	-10.0089	1.93316	0.000139519	0.0839645	sp|Q0VC33|TSN11_BOVIN^Q0VC33^Q:931-179,H:17-242^26.19%ID^E:1e-13^RecName: Full=Tetraspanin-11;^Eukaryota; Metazoa; Chordata; Craniata; Vertebrata; Euteleostomi; Mammalia; Eutheria; Laurasiatheria; Cetartiodactyla; Ruminantia; Pecora; Bovidae; Bovinae; Bos	GO:0016021^cellular_component^integral to membrane	0	0	0	151.81	215.7	0
comp39078_c0	-10.0332	1.94774	1.38e-05	0.0178221	.	.	0	0	0	292	63.99	8
comp52273_c0	-10.7419	2.64462	8.96e-05	0.062233	.	.	0	0	0	580.98	2.18	4.13
comp47469_c0	-11.0825	7.51375	9.51e-06	0.0145997	.	.	6	2	0	241.01	18261.1	2	0.24/0.17
comp48205_c0	-11.8052	3.71081	5.27e-06	0.01017	.	.	0	0	0	412	0	891.95
comp47028_c0	-12.4609	4.35823	1.47e-05	0.0181197	.	.	0	0	0	1883.04	52	0
comp48323_c0	-12.5348	4.43573	1.61e-12	1.21e-07	sp|Q0VFD8|BL1S1_XENTR^Q0VFD8^Q:721-353,H:1-123^60.98%ID^E:1e-38^RecName: Full=Biogenesis of lysosome-related organelles complex 1 subunit 1;^Eukaryota; Metazoa; Chordata; Craniata; Vertebrata; Euteleostomi; Amphibia; Batrachia; Anura; Pipoidea; Pipidae; Xenopodinae; Xenopus; Silurana	GO:0005829^cellular_component^cytosol`GO:0005758^cellular_component^mitochondrial intermembrane space`GO:0005759^cellular_component^mitochondrial matrix`GO:0009060^biological_process^aerobic respiration`GO:0008089^biological_process^anterograde axon cargo transport`GO:0048490^biological_process^anterograde synaptic vesicle transport`GO:0031175^biological_process^neuron projection development`GO:0…	0	0	0	878.75	255.35	1004.67	0.39/0.14
